# Supplementary material for: Potential of Vitamin B6 Dioxime Analogues to Act as Cholinesterase Ligands
Source: Int J Mol Sci. 2022 Nov 2;23(21):13388. doi: 10.3390/ijms232113388 (PMC9655973; doi:10.3390/ijms232113388)
Supplement: Supplementary file 1 [file ijms-23-13388-s001.zip]

Archive with 1 entries (1 files):
- ijms-1919112-supplementary.pdf
